# Supplementary material for: Portable Bacterial Cellulose-Based Fluorescent Sensor for Rapid and Sensitive Detection of Copper in Food and Environmental Samples
Source: Molecules. 2025 Sep 5;30(17):3633. doi: 10.3390/molecules30173633 (PMC12430411; doi:10.3390/molecules30173633)
Supplement: Supplementary file 1 [file molecules-30-03633-s001.zip]

Archive with 1 entries (1 files):
- molecules-3822965-supplementary.pdf
